# Supplementary material for: Evidence for a prolonged Permian–Triassic extinction interval from global marine mercury records
Source: Nat Commun. 2019 Apr 5;10:1563. doi: 10.1038/s41467-019-09620-0 (PMC6450928; doi:10.1038/s41467-019-09620-0)
Supplement: Supplementary file 2 — Source Data [file 41467_2019_9620_MOESM2_ESM.xlsx]

## Sheet: Cover Letter
This excel file are the Source Data for Evidence for a prolonged Permian-Triassic extinction interval from global marine mercury records by Shen et al.

## Sheet: Bálvány
Bálvány, Bűkk Mountains, northern Hungary
Sample	Depth	Age		Hg	TOC	TS
	m	Ma		ppb	%	%
BE +1200	15.6	251.8		3.99864	0.0907	0.111437
BE +1160	15.2	251.804			0.0985	0.0478429
BE +1100	14.6	251.809		3.11124	0.0894	0.0791984
BE +1045	14.05	251.814			0.0804	0.0708075
BE +1000	13.6	251.818			0.0729	0.0722796
BE +945	13.05	251.823			0.0495	0.0448987
BE +905	12.65	251.826			0.1098	0.0547618
BE +795	11.55	251.836			0.0683	0.0431322
BE +755	11.15	251.84			0.0701	0.068305
BE +702	10.62	251.845			0.1074	0.055645
BE +675	10.35	251.847			0.087	0.0949498
BE +657	10.17	251.849			0.0665	0.0734573
BE +650	10.1	251.849			0.0633	0.0610917
BE +630	9.9	251.851				0.0700416
BE +620	9.8	251.852		2.71565	0.0812	0.0721324
BE +597	9.57	251.854			0.0864	0.0687466
BE +567	9.27	251.857			0.0973	0.0596196
BE +550	9.1	251.858				0.200727
BE +510	8.7	251.862		2.08485	0.0851	0.0721324
BE +495	8.55	251.863			0.0871	0.0843508
BE +470	8.3	251.866			0.094	0.0531425
BE +435	7.95	251.869		2.44836	0.0889	0.0712492
BE +408	7.68	251.871			0.0628	0.110407
BE+378	7.38	251.874			0.0864	0.0965691
BE +355	7.15	251.876			0.0941	0.0553506
BE +335	6.95	251.878		2.83326	0.1021	0.0423962
BE +312	6.72	251.88			0.0883	0.0456348
BE +250	6.1	251.885			0.0721	0.0646248
BE +228	5.88	251.887		0.449045	0.0838	0.0578531
BE +211	5.71	251.889				0.100718
BE +180	5.4	251.892			0.0799	0.0481373
BE +142	5.02	251.895			0.069	0.0515232
BE +132	4.92	251.896			0.0556	0.0658024
BE +110	4.7	251.898		0.89809	0.096	0.0634471
BE +82	4.42	251.9			0.079	0.0688938
BE +60	4.2	251.902			0.0953	0.0538785
BE -0	3.6	251.908		0.41697	0.0997	0.0559394
BN-BS +233-235	2.34	251.919		0.352821	0.085171	0.116377
BN-BS +229-233	2.30394	251.919			0.0642289	0.0683732
BN-BS +218-222	2.19394	251.92		0.0641493	0.162783	0.0757158
BN-BS +213-218	2.14894	251.921			0.104309	0.0964804
BN-BS +207-209	2.07394	251.921		2.88672	0.0791589	0.092059
BN-BS +202-207	2.05894	251.922			0.0787581	0.0855849
BN-BS +196-202	1.98394	251.922		0	0.0743492	0.0794266
BN-BS +183-192	1.86894	251.923			0.0671347	0.0958488
BN-BS +176-183	1.78894	251.924		0.224522	0.0927862	0.0895325
BN-BS +168-174	1.70394	251.925			0.0907822	0.0830584
BN-BS +162-168	1.64394	251.925				0.0622395
BN-BS +153-159	1.55394	251.926			0.088177	0.0544775
BN-BS +150-153	1.50894	251.927			0.0790587	0.0470559
BN-BS +144-150	1.46394	251.927		0.299363	0.0842691	0.073742
BN-BS +142	1.41394	251.927		1.35783	0.0566136	0.0601621
BN-BS +135-140	1.36894	251.928			0.110622	0.0622148
BN-BS +133	1.32394	251.928			0.0972953	0.0521089
BN-BS +128	1.27394	251.929		0.930164	0.113027	0.0562144
BN-BS +122	1.21394	251.929		7.64445	0.105412	0.0366341
BN-BS +114	1.13394	251.93			0.102506	0.0438978
BN-BS +102	1.01394	251.931			0.120442	0.046898
BN-BS +92	0.913939	251.932		6.16902		0.0450394
BN-BS +80	0.793939	251.933			0.126053	0.0364762
BN-BS +66	0.653939	251.934			0.128758	0.0582672
BN-BS +54	0.533939	251.935			0.112125	0.0424766
BN-BS +42	0.413939	251.936		8.12557	0.130161	0.0431083
BN-BS +32	0.313939	251.937		13.2468	0.131664	0.0375816
BN-BS +20	0.193939	251.938		9.18404	0.117035	0.0333181
BN-BS +10	0.0939394	251.939			0.130963	0.0593725
BN-BS +2	0.0139394	251.94		3.14331	0.107616	0.0671099
BN-6-3	-0.00606061	251.94			0.15922	0.0824268
BN-6-2	-0.0515152	251.94		6.38285	0.176154	0.105955
BN-6-1	-0.112121	251.941			0.147296	0.103112
BN -5cm below 6-1	-0.207576	251.942		3.27161	0.115182	0.0746894
BN -10cm below 6-1	-0.257576	251.942		106.755	0.119941	0.0511614
BN -12 cm below 6-1	-0.277576	251.942		4.58667	0.156965	0.0787949
BN bed 4	-0.491	251.944			0.184754	0.0838479
BN top 3	-0.687915	251.945		4.76843	0.151203	0.0851112
BN top 2	-0.793976	251.946			0.163428	0.103902
BN middle 2	-0.915188	251.947		52.2496	0.136674	0.0620569
BN top bed 1	-1.0364	251.947		4.87534	0.119209	0.0634781
BN close to base bed 1	-1.4	251.95		3.0364	0.16351	0.070268
EMPTY				0.02
Empty boat				0.03
MESS-3-1				78.5481
MESS-3-2				81.7662
MESS-3-3				79.9085
MESS-3-4				79.7772
BN-TOP-3-REP				4.65774
BN-92-REP				6.03268

## Sheet: Meishan
Meishan D, Zhejiang Province, South China
Bed	Samples	Depth	Age		Hg	TOC			d199Hg	2sd	d200Hg	2sd	d201Hg	2sd	d202Hg	2sd	D199Hg	2sd	D200Hg	2sd	D201Hg	2sd
		cm	Ma		ppb	%			‰		‰		‰		‰		‰		‰		‰
31	28up+74-80cm	105	251.746		29.5	0.410601			-0.126689	0.0519077	-0.270029	0.06186	-0.413375	0.0128956	-0.591752	0.0218975	0.0224325	0.0463895	0.0272677	0.0508587	0.0316227	0.0035713
31	28up+67-74cm	98.5	251.757		15.3	0.19
30	28up+60-67cm	91.5	251.768		41.55	0.437772			-0.195946	0	-0.396244	0	-0.591133	0	-0.817849	0	0.0101517	0	0.0146428	0	0.0238893	0
30	28up+54-60cm	85	251.78		16.5	0.24
30	28up+47-54cm	78.5	251.791		10.2	0.168139
30	28up+37-47cm	70	251.802		12.5	0.16
30	28up+28-37cm	60.5	251.817		5.85	0.12			-0.0769577	0.0167438	-0.146372	0.0465447	-0.176276	0.0128944	-0.47792	0.0656842	0.0434781	0.000191373	0.0937347	0.0795445	0.18312	0.0365001
30	28up+24-28cm	54	251.833		8.7	0.149815
29	28up+14-24cm	47	251.845		20	0.190981			-0.18381	0.079533	-0.34601	0.0232724	-0.509073	0.0257888	-0.751546	0.0276064	0.00557904	0.0725762	0.0315664	0.00940292	0.0560891	0.00502883
29	28up+12-13cm	41.5	251.857		6.7	0.13
29	28up+6-11cm	38.5	251.866		10	0.12
29	28up+0-5cm mudstone	33.5	251.871			0.0422849
28	28	29	251.88		17	0.16			-0.27936	0.0862135	-0.481209	0.0765331	-0.834135	0.176114	-1.03673	0.167003	-0.0181051	0.0441287	0.039643	0.00736928	-0.0545158	0.0505281
27	27-a-b+20-28cm	23	251.877		1.25	0.13			-0.303331	0.0358249	-0.583598	0.0428596	-0.959426	0.0947244	-1.2613	0.112882	0.0145162	0.0316974	0.050078	0.0496582	-0.0109295	0.022938
27	27-a-b+12-20cm	15	251.899		3.6	0.15
26	26-base	10	251.913		67.6667	0.612443			-0.199858	0.0165813	-0.391049	0.0870202	-0.695488	0.0704521	-1.00046	0.121423	0.0522589	0.0254598	0.111584	0.0594449	0.0568604	0.0733349
26	26-up	8	251.919		40.5	0.548917			-0.196529	0.0033486	-0.336261	0.0177602	-0.469924	0.0934807	-0.69549	0.0176105	-0.0212656	0.00778645	0.0131529	0.0266077	0.0530846	0.0802376
26	26-up-black	6	251.924		71	0.404082			-0.197404	0.00418547	-0.300286	0.017146	-0.622812	0.0311499	-0.697907	0.0414022	-0.0215312	0.00624787	0.0503424	0.0379464	-0.0979858	0.0622843
25	25	2	251.935		116	0.588782			0.142073	0.00837175	0.0937558	0.120648	0.160687	0.102072	0.152131	0.145652	0.103736	0.045076	0.0173251	0.0474729	0.0462843	0.0074577
25	25base-Fe-rich	0	251.941		171.5	0.0939895			-0.256003	0.0493886	-0.52458	0.0906286	-0.873456	0.0913013	-1.13788	0.0837561	0.0307436	0.0704951	0.0470927	0.0485496	-0.0177664	0.0283167
24	25base-0-4cm	-2	251.943		1.5	0.0313208
24	25base-4-10cm	-7	251.946		2.3	0.156345
24	25base-10-20cm	-15	251.95		14	0.751372			-0.0296002	0.0358249	-0.149414	0.0428596	-0.241642	0.0947244	-0.382384	0.112882	0.0667604	0.0316974	0.0426951	0.0496582	0.0459106	0.022938
24	25base-20-30cm	-25	251.953		4.85	0.336891
24	25base-30-38cm	-34	251.957		5.3	0.46286
24	25base-38-48cm	-43	251.961		4.25	0.336228
24	25base-48-60cm	-54	251.968		9.45	0.464652			-0.0266402	0.0358249	-0.130359	0.0428596	-0.200608	0.0947244	-0.338625	0.112882	0.0586933	0.0316974	0.0397665	0.0496582	0.0540375	0.022938
24	25base-60-83cm	-71.5	251.973		1.6	0.2
24	25base-83-89cm	-86	251.976		7.9	0.32
23	25base-89-97cm	-93	251.98		3.5	0.140675
23	25base-97-111cm	-104	251.985		2	0.0559488
23	25base-111-122cm	-116.5	251.99		2.5	0.0551218
23	25base-122-138cm	-130	251.996		1.3	0.32
23	25base-138-151cm	-144.5	252.001		6.65	0.24
23	25base-151-166cm	-158.5	252.006		9.6	0.584834
23	25base-166-178cm	-172	252.01		4.9	0.110796
23	25base-178-186cm	-182	252.015		10.9	0.189807			-0.0358143	0.0544164	-0.186212	0.16903	-0.285286	0.0719879	-0.447306	0.141844	0.0769067	0.0186717	0.0385139	0.0977678	0.0510883	0.0346787
23	25base-186-202cm	-194	252.023		15	0.499294
22	25base-202-226cm	-214	252.029		1
22	25base-226-237cm	-231.5	252.034		5.25	0.204217
22	25base-237-249cm	-243	252.038		30				-0.021015	0.0795316	-0.178634	0.0900269	-0.287565	0.0333078	-0.38891	0.110905	0.0769904	0.0515836	0.0167545	0.0343084	0.00489564	0.0500926
22	25base-249-259cm	-254	252.04		19.5	0.681211

## Sheet: Xiakou
Xiakou, Hubei Province, South China
Samples	Depth	Age		Hg	TOC	TS	Al			d199Hg	2sd	d200Hg	2sd	d201Hg	2sd	d202Hg	2sd	D199Hg	2sd	D200Hg	2sd	D201Hg	2sd
	m	Ma		ppb	%	%	%			‰		‰		‰		‰		‰		‰		‰
Xk 280up	1.897	251.84		47	1.1767	1.0015	6.80558			-0.200978	0.0728355	-0.395595	0.0496069	-0.626084	0.0171926	-0.792775	0.0537849	-0.00119874	0.0592817	0.00269519	0.0225854	-0.0299176	0.0232537
XK 280down	1.837	251.843		34.5	0.5676	0.7485	3.57616
XK-278c	1.767	251.846		5.2	0.207	0.9913	2.7929
XK-278b	1.727	251.848		12	0.2333	0.497	2.82293			-0.187658	0.0267901	-0.389532	0.0410329	-0.600251	0.0214907	-0.810444	0.03427	0.0165736	0.0354261	0.0176351	0.0238156	0.00920348	0.00428035
XK-278a	1.6795	251.85		2.1	0.1934	0.2845	1.93939
XK-276	1.557	251.855		6.3	0.1719	0.2792	1.54821
XK-275	1.4895	251.858		11	0.3174	0.0927	8.52225
XK-274	1.452	251.86		9.5	0.1751	0.133	2.00825			-0.059198	0.0358249	-0.167595	0.0428596	-0.224918	0.0947244	-0.455062	0.112882	0.0554776	0.0316974	0.0610277	0.0496582	0.117288	0.022938
XK-273	1.417	251.861		1.9	0.2041	0.9803	6.74472
XK-272	1.3845	251.863		2.2	0.1692	1.5208	4.88834
XK 271	1.3495	251.864			0.2177	0.0792	12.2964
XK 270up	1.272	251.868		7.2	0.2057	0.8306	6.64514			0.349106	0.0358249	0.633082	0.0428596	1.09103	0.0947244	0.977642	0.112882	0.10274	0.0316974	0.141914	0.0496582	0.355845	0.022938
XK-270a	1.222	251.87			0.173	0.3636	5.60317
XK-269	1.172	251.872		2	0.1957	0.3009	4.68002
XK-268	1.032	251.879		0.5	0.1615	0.3214	1.92688
XK-267-b	0.902	251.884			0.1888	0.3185	2.22157
XK-267-a	0.842	251.887		12	0.2314	0.9327	9.40771			-0.157458	0.00167428	-0.341658	0.00489914	-0.548116	0.108511	-0.744232	0.0728162	0.0300886	0.0166754	0.0322439	0.041482	0.0115471	0.0537528
XK-266	0.812	251.888			0.2833	1.1972	12.3099
XK-265-d	0.777	251.89		30.5	0.3211	2.1275	4.55157			-0.201553	0.109663	-0.374572	0.200867	-0.584984	0.333066	-0.79424	0.377899	-0.00140432	0.014432	0.0244541	0.0110106	0.0122845	0.048886
XK-265-c	0.747	251.891		17	0.2529	1.1367	7.25802
XK-265-b	0.7245	251.892			0.2476	1.1443	6.68317
XK-265a	0.6995	251.893			0.2099	0.8186	7.03861
XK 264	0.682	251.894		15	0.2061	2.3947	11.4018			-0.319523	0.0165813	-0.716831	0.0870202	-1.09301	0.0704521	-1.4345	0.121423	0.0419707	0.0254598	0.00386195	0.0594449	-0.0142626	0.0733349
XK-263a	0.552	251.9		0.8	0.1597	0.4727	1.68998			-0.184488	0.0165813	-0.41909	0.0870202	-0.567998	0.0704521	-0.817765	0.121423	0.0215882	0.0254598	-0.0082455	0.0594449	0.0469606	0.0733349
XK-262	0.402	251.911			0.1617	0.9802	1.6002
XK-261	0.3645	251.914		10	0.2119	5.2965	2.39836			0.120116	0.0753118	0.186722	0.0116274	0.349767	0.15451	0.213313	0.021395	0.0663613	0.0807033	0.0795539	0.000878574	0.189356	0.138421
XK 260	0.337	251.916			0.2522	1.6062	12.259
XK-259a	0.3045	251.918		2.2	0.1958	0.7558	5.18245
X K 258	0.2795	251.92		7.4	0.2175	0.6269	11.1674			-0.138174	0.0358249	-0.3458	0.0428596	-0.514517	0.0947244	-0.789018	0.112882	0.0606584	0.0316974	0.0506024	0.0496582	0.0788245	0.022938
XK-257b	0.242	251.923			0.1669	0.2226	2.96075
XK-257a	0.1945	251.926			0.4875	0.7882	10.0282
XK-256	0.1495	251.929		142.5	0.6254	1.3975	9.3308			-0.0678037	0.0165813	-0.383683	0.0870202	-0.487108	0.0704521	-0.775743	0.121423	0.127683	0.0254598	0.00605056	0.0594449	0.0962505	0.0733349
XK-254b	0.0945	251.933		106.5	0.9285	2.60878	9.52509
XK-254a	0.073	251.935		97.5	0.7272	1.42675	9.86662			-0.102407	0.00669714	-0.294456	0.0159221	-0.344918	0.00644654	-0.555943	0.054255	0.0376904	0.00697512	-0.0151505	0.0113356	0.0731505	0.0472463
XK-253b	0.057	251.936			0.7299	1.12369	9.52488
XK-253a	0.0345	251.938		41.5	0.3353	1.3464	11.0505			-0.275696	0.0165813	-0.677392	0.0870202	-0.937026	0.0704521	-1.25386	0.121423	0.0402767	0.0254598	-0.0474526	0.0594449	0.00587726	0.0733349
XK 252	0.0045	251.94			0.2049	1.0913	11.6024
XK-251	-0.0805	251.944		162	2.5341	1.88124	7.31335			-0.0710339	0.0358249	-0.257216	0.0428596	-0.268186	0.0947244	-0.548203	0.112882	0.0671132	0.0316974	0.0182009	0.0496582	0.144063	0.022938
XK-250	-0.148	251.947		231.5	3.4505	1.5272	8.10299
XK 249-2(b)	-0.163	251.948			0.5653	6.18027	8.59719
XK-249-1	-0.173	251.949		181	0.4794	7.79782	8.19127			-0.0665943	0.0443686	-0.222574	0.0257203	-0.305412	0.0365304	-0.46508	0.018085	0.050606	0.0398111	0.0110822	0.0166344	0.0443281	0.0229305
XK-248b	-0.2135	251.951			3.8001	1.20969	6.47563
XK-248a	-0.2355	251.952		87.5	2.1554	0.847343	3.64539
XK-247b	-0.298	251.955		142.5	0.7985	0.646152	1.90084			-0.00355178	0.0837163	-0.109557	0.0422556	-0.0740766	0.0504997	-0.261484	0.0161815	0.0623423	0.087794	0.0218126	0.0503852	0.12256	0.0626682
XK-247a	-0.338	251.957		57.5	3.8756	1.2654	6.72152
XK-246	-0.409	251.96			2.4439	0.685144	3.72815
XK-245	-0.455	251.962			4.2287	1.18996	5.70322
XK-244	-0.545	251.967			4.3956	1.19903	5.88553
XK-243	-0.665	251.972			5.4491	1.04702	5.37904
XK-242	-0.755	251.977		142	4.1926	1.00454	5.31888			-0.0284143	0.0485555	-0.195514	0.0355192	-0.264396	0.0644677	-0.459196	0.090902	0.0873032	0.0714627	0.0351861	0.0101499	0.0809193	0.00389054
XK-241	-0.92	251.985			0.7657	0.366222	1.64318
XK-240	-1.09	251.993		151.5	2.446	1.14682	6.05037
XK-239	-1.165	251.997			3.4517	1.28182	6.32751
XK-238	-1.235	252		189.333	3.2181	1.45016	6.27287
XK-237	-1.33	252.006			3.0326	1.33611	6.51419
XK-236	-1.425	252.012		277	2.7489	1.35886	6.62319			-0.0870179	0.09711	-0.206777	0.103497	-0.299719	0.0762854	-0.497241	0.108991	0.0382868	0.0696444	0.0430372	0.0487405	0.0742056	0.00567568
XK-234	-1.555	252.019			2.0403	1.40465	6.39065
XK-233	-1.66	252.026			2.5619	0.928442	4.23931
XK-232	-1.76	252.032			0.5762	1.52994	7.05143
XK-231	-1.85	252.037		207.5	2.478	1.2857	5.51344
xk-230	-2.035	252.048					5.03843
XK-229	-2.185	252.058		27.5	3.1523	0.316939	1.40272
XK-228	-2.26	252.062		168	2.7166	0.973288	3.98143			-0.08	0.03	-0.25	0.1	-0.34	0.08	-0.54	0.12	0.06	0	0.02	0.04	0.06	0.01
XK-227	-2.305	252.065			0.5362	0.263974	0.972076
XK-226	-2.325	252.066			1.8801	0.654366	2.76692
XK-225	-2.355	252.068		221.333	3.1378	1.29353	4.54852
XK-224	-2.395	252.07		38	0.7328	0.316373	1.10326			-0.21	0.04	-0.41	0.04	-0.61	0.09	-0.83	0.11	0	0.03	0.01	0.05	0.01	0.02
XK-223	-2.555	252.08		535.667	6.405	1.98651	7.633			-0.237976	0.0301387	-0.431547	0.0336844	-0.622324	0.0128952	-0.874445	0.0180881	-0.0176156	0.0255805	0.00777449	0.0245969	0.0352586	0.0264975
									Nist-3177	-0.102985	0.0165813	-0.266982	0.0870202	-0.476331	0.0704521	-0.536403	0.121423	0.0321884	0.0254598	0.00250666	0.0594449	-0.0729556	0.0733349

## Sheet: Xinmin
Xinmin, Guizhou Province, South China
Sample	Age	Depth		Hg	TOC	TS	Al
	Ma	m		ppb	%	%	%
xm-9-40	251.894	3.204		23.2595	0.13672	0.0127461	13.3524
xm-9-39	251.895	3.134			0.244549	0.00421863	9.57901
xm-9-38	251.895	3.114		89.5793	0.292342	0.0126333	8.67933
xm-9-37	251.896	3.094			0.146808	0.0383512	5.62568
xm-9-35	251.897	3.024			0.173251	0.000767024	6.23959
xm-9-34	251.897	3.004		96.4113	0.286662	0.00135357	8.89631
xm-9-33	251.898	2.904			0.158756	0.00905765	5.81621
xm-9-32	251.899	2.884			0.238477	0.00351928	8.91748
xm-9-31	251.899	2.834		26.8807	0.227998	0.0111895	9.06566
xm-9-30	251.9	2.784			0.259338	0.00101518	8.764
xm-9-29	251.901	2.719			0.171096	0.000406071	6.68414
xm-9-28	251.901	2.699		55.409	0.281765	0.0116182	8.764
xm-9-26	251.902	2.629			0.247781	0.00454574	8.65286
xm-9-25	251.902	2.604			0.181478	0.00138741	5.82679
xm-9-24	251.903	2.579		55.9604	0.322409	0.0134229	9.10271
xm-9-23	251.904	2.529			0.292636	0.00215443	8.85397
xm-9-21	251.904	2.499			0.2469	0.00254923	9.4467
xm-9-22	251.904	2.484			0.163849	0.00739952	6.84291
xm-9-20	251.905	2.404			0.150236	0.00221083	6.57829
xm-9-19	251.907	2.284		125.508	0.323976	0.0146637	8.71108
xm-9-18	251.907	2.254			0.267564	0.0376744	8.95452
xm-9-17	251.909	2.174			0.172467	0.00906893	5.99085
xm-9-16	251.909	2.149			0.206745	0.00210931	6.52537
xm-9-15	251.91	2.079		130.644	0.3442	0.00466982	7.23454
xm-9-14	251.911	1.969			0.2782	0.00469238	7.00697
xm-9-13	251.912	1.959			0.322	0.00527893	8.99686
xm-9-11	251.913	1.854		109.031	0.3148	0.0360952	8.47822
xm-9-10	251.914	1.814			0.2797	0.000981339	6.08082
xm-9-9	251.914	1.794			0.3198	0.0026733	8.53643
xm-9-8	251.915	1.734		118.881	0.3472	0.00250411	7.86432
xm-9-7	251.915	1.714			0.3658	0.00407199	8.70049
xm-9-5	251.917	1.584		117.556	0.3639	0.0174836	9.49963
xm-9-4	251.918	1.504			0.2869	0.0432015	7.88548
xm-9-3	251.918	1.484			0.2224	0.01104	9.36203
xm-9-2	251.919	1.434		68.6126	0.2423	0.0163557	6.31897
xm-9-1	251.919	1.404			0.357	0.0152277	9.49963
xm-8-10	251.92	1.358			0.3342	0.0214315	9.84892
xm-8-7	251.921	1.287		91.9176	0.2981	0.0316961	8.00191
xm-8-6	251.922	1.207			0.2783	0.0365464	5.50925
xm-8-1	251.928	0.807			0.348	0.0239168	7.81668
xm-7-3	251.929	0.729			0.3356	0.0215466	9.15563
xm-7-1	251.932	0.504			0.2061	0.027472	8.63169
xm-6-6	251.933	0.43			0.3462	0.0498805	7.56266
xm-6-3	251.937	0.186		56.5577	0.2879	0.0337205	5.34519
xm-6-1	251.939	0.022		36.4366	0.339	0.0272565	6.59417
xm-5-4	251.941	-0.128		18.6053	0.2119	0.0408309	13.2095
xm-5-3-4	251.943	-0.168		19.909	0.2683	0.025425	9.22443
xm-5-3-3	251.945	-0.219		17.2408	0.4436	0.0186378	7.89607
xm-5-3-1	251.947	-0.269		19.1567	0.1925	0.0541898	2.11162
xm-5-2	251.95	-0.329		13.5933	0.1894	0.0148672	13.0825
xm-5-1-3	251.952	-0.379		12.0417	0.6176	0.0252096	5.22876
xm-5-1-2	251.954	-0.419		13.1699	0.8035	0.0213312	9.22443
xm-5-1-1	251.956	-0.459		7.28447	0.2114	0.0156213	13.1195
xm-4-11	251.97	-0.784		34.9942	0.5354	0.0360906	3.17536
xm-4-10-3	251.971	-0.816		24.9528	0.9576	0.0472949	5.39282
xm-4-10-2	251.974	-0.876			0.1595	0.02424	6.82174
xm-4-10-1	251.978	-0.966			0.1877	0.0202538	12.1511
xm-4-9-2	251.979	-0.986			0.4361	0.030273	10.3358
xm-4-8-2	251.983	-1.066		18.6738	0.4802	0.0322122	4.03271
xm-4-8-1	251.985	-1.116		5.12767	0.4306	0.0313504	6.0967
xm-4-7	251.993	-1.296		6.61452	0.2154	0.0419082	1.91051
xm-4-6-2	252.002	-1.516			0.311	0.0204	4.50372
xm-4-6-1	252.006	-1.596			0.5242	0.0237	4.18089
xm-4-5-1	252.01	-1.696			0.4582	0.0242	3.64638
xm-4-4	252.014	-1.776			0.3064	0.0348	3.43998
xm-4-3-2	252.021	-1.936			0.7081	0.0541	2.03223
xm-4-3-1	252.027	-2.066			0.5165	0.026	6.55183
xm-4-2-4	252.029	-2.116			0.1902	0.0221	12.1616
xm-4-2-3	252.03	-2.136			0.6238	0.0303	4.55135
xm-4-2-2	252.033	-2.216			0.888	0.027	9.06566
xm-4-2-1	252.034	-2.236			0.4993	0.0293	3.34472
xm-4-1-4	252.039	-2.336			0.4219	0.0294	7.43564
xm-4-1-3	252.04	-2.366			0.1815	0.0182	9.3832
xm-4-1-2-（2）	252.041	-2.386			0.2043	0.0159	6.63651
xm-4-1-2-（1）	252.043	-2.436			0.2137	0.0188	5.98027
xm-4-1-1	252.046	-2.496		0.949054	0.1838	0.0194	10.1929
xm-3-4-17	252.053	-2.666			0.4398	0.0244	2.79432
xm-3-4-16	252.061	-2.846			0.6208	0.0271	10.865
xm-3-4-15	252.062	-2.851			0.320801	0.0172	2.49795
xm-3-4-11	252.07	-3.051			0.697895	0.0131	10.2564
xm-3-4-10	252.071	-3.056			0.231679	0.0205	3.19653
xm-3-4-7	252.076	-3.169			0.377784	0.00946	11.7912
xm-3-4-4	252.077	-3.205			0.362207	0.0327	11.6377
xm-3-4-1	252.08	-3.278		22.3735	0.776469	0.0211	2.85783
xm-3-3-9	252.087	-3.433			0.305816	0.0136	2.879
xm-3-3-3	252.099	-3.698			0.311633	0.014	3.54582
xm-3-3-1	252.113	-4.008		18.8405	0.356194	0.0181	2.90016
xm-3-2-2	252.13	-4.388			0.14857	0.0161	11.6324
xm-3-1-4	252.133	-4.468			0.32504	0.0303	12.1563
xm-3-1-2	252.135	-4.518			0.421754	0.0124	11.0926
xm-2-13-2	252.142	-4.678			0.361222	0.0147	3.22299
xm-2-13-1	252.149	-4.828		34.0489	0.484061	0.0186	12.1616
GSS-9				320
XM9-11 113				112.931
XM9-11 113				109.031
XM9-11 113				101.414
XM5-3-1				16.9879
XM5-3-1				16.2722
XM5-3-1				19.1567
XM6-3				50.7518
XM6-3				45.0031
XM6-3				56.5577

## Sheet: Kejiao
Kejiao, Guizhou Province, South China
Samples	Depth	Age		Hg	TOC	TS
	m	Ma		ppb	%	%
101	17.2	251.695		145.199	0.39	0.00892951
99	14.7	251.731		160.415	0.45	0.00967308
87	6.2	251.852		171.427	0.49	0.0132314
84	4.2	251.881		186.53	0.98	3.04904
81	2.4	251.941		123.441	0.547973	0.920488
74(74-77)	-1	251.985		15.5685	0.357185	0.0163944
73	-1.8	252.02		53.9197	0.423402	0.0175551
72	-2.3	252.042		17.7811	0.316539	0.014898
70	-3	252.073		79.3472	0.977922	0.0171124
69-2	-3.5	252.095		90.0919	1.18052	0.0184467
69-1	-3.8	252.108		100.667	1.02681	0.0187144
68	-4.3	252.13		54.4666	0.999457	0.538828
67-2	-4.7	252.148		47.1874	1.14261	0.0598243
66	-5.5	252.183		39.6617	0.524865	0.0202141
64-1	-6.3	252.219		12.9398	0.15019	0.00830143
62-2	-7.6	252.276		20.678	0.262123	0.0827877
61	-8.3	252.307		66.721	0.470553	0.0401354
60	-8.8	252.329		121.469	0.834083	0.0143081
59	-9.6	252.364		86.3035	0.734508	0.0152372
58	-10.8	252.417		34.944	0.649961	0.310892
57	-11.8	252.461		74.928	0.573406	0.0157234
55	-12.8	252.505		50.6886	0.566699	0.0153409
54	-13.8	252.549		44.5209	0.518341	0.0122337
53-1	-14.8	252.593		63.2597	0.481211	0.0168412
52	-15.8	252.637		46.5633	0.683811	0.0153991
51-2	-16.6	252.672		55.3235	0.655212	0.014987
51-1	-16.9	252.685		56.4116	0.366967	0.0121973
49	-18.3	252.747		35.0421	0.557235	0.0445809
48	-19.3	252.791		67.0932	0.735908	0.0160722
47-2	-20.5	252.844		73.1919	0.636506	0.016536
46	-21.8	252.901		63.1998	0.717623	0.018387
45	-22.8	252.945		77.5475	0.804341	0.241506
44	-23.6	252.981		83.7742	0.759319	0.0186233
43	-24.3	253.011		99.4854	0.844362	0.0181969
42	-24.8	253.034		49.9028	0.344094	0.0109651
41	-25.3	253.056		55.569	0.854253	0.0358134

## Sheet: Ursula Creek
Ursula Creek, Lake Williston, British Columbia, western Canada
Sample	Depth	Age		Hg	TOC	TS	Al
	m	Ma		ppb	%	%	%
UC45	34.15	251.05		40.7432	0.624159	0.618053	2.22565
UC44	33.65	251.063		57.927	1.96584	0.860199	6.42424
UC43	30.4	251.148		59.7376	0.746552	0.761323	2.9632
UC42	27.3	251.23		125.653	2.34239	1.95623	6.51829
UC41.5	26.5	251.25		131.787	2.53001	2.39359	6.64787
UC41	22.6	251.353		79.4234	2.12251	0.985278	6.14603
UC40	21.5	251.382		32.2609	0.555604	0.0895614	2.58573
UC38	18.15	251.469		115.459	2.11595	0.217097	7.68372
UC37	12.4	251.62		122.866	1.81259	0.143605	7.5914
UC36	10.25	251.676		132.588	2.06665	0.232757	7.61385
UC35	9.5	251.696		161.14	1.76622	0.143401	7.54746
UC34	7.2	251.756		161.755	1.37797	0.162541
UC33	5.2	251.809		492.923	1.00353	0.227128	8.43996
UC32	4.35	251.831		59.8473	0.40952	0.149343	2.65953
UC31	3.15	251.862		234.682	2.20265	0.148314	6.67423
UC30	2.85	251.87		48.3585	0.238231	0.10417	1.20704
UC29	2.15	251.889		179.312	1.59654	0.212694	5.58942
UC28	1.45	251.907		43.4096	0.286623	0.264181
UC27	1.15	251.915			0.611356	0.240233	7.12067
UC26	0.7	251.927		53.1647	0.268275	0.145751	1.21198
UC25	0.4	251.934		255.814	0.747257	0.124977	7.4133
UC24	0.15	251.941		188.441	0.440571	0.07859	7.51316
UC23	-0.2	251.944		42.2465	0.65753	0.266792	1.43224
UC22	-0.35	251.945		21.9587	0.63777	0.210137	0.73984
UC21	-0.45	251.946		35.8993	0.40458	0.324266	1.39476
UC20	-0.7	251.948		81.1401	0.400043	0.0598782	4.99447
UC18	-0.85	251.949		30.7046	0.713786	0.256402	2.36601
UC17	-1.1	251.951		83.1033	0.5922	0.15599	2.89682
UC16	-1.6	251.956		45.0644	0.60692	0.252103
UC19	-1.8	251.957		88.8714	1.45772	0.121599	4.02884
UC14	-2.6	251.964		61.2549	0.904431	0.0963169	1.23602
UC13	-3.35	251.97		35.9213	0.294084	0.342176	1.91621
UC12	-3.95	251.975		30.9583	0.248212	0.967775	0.529658
UC09	-6.85	252		28.0467	0.986194	0.111977	0.500102
UC06.5	-8.85	252.016		16.7971	0.483116	0.122059	1.28642
UC06	-9.95	252.026			0.238836	0.164102
UC04	-12.7	252.049		16.9184	0.527476	0.124977	0.384131
UC03	-13.15	252.052		26.0614	0.914614	0.10471
UC02	-15.9	252.075			0.67598	0.0620958
UC01	-16.45	252.08		28.8297	1.00051	0.0957028	0.693658
EMPTY				0.03
EMPTY BOAT				0
MESS-3-1				80.32
MESS-3-2				80.7
MESS-3-3				80.04
MESS-3-4				78.94
UC-32-REP				60.04
UC-40-REP				32.56

## Sheet: Opal Creek
Opal Creek, Kananaskis Country, Alberta, western Canada
Note, the 0 represent the Latest Permian mass extinction, postive and negative depths means above and below the LPME respectively
Sample	Depth	Age		Hg	TOC	TS	Al
	m	Ma		ppb	%	%	%
OCS+1880	42.42	251.67		76.3149	1.9078	0.7003	7.75016
OCS+1825	41.87	251.673		59.9371	1.4553	1.2427	6.09473
OCS+1815(P)	41.77	251.674			0.6141	1.11715	6.83859
OCS+1745	41.07	251.679		55.8291	0.8303	1.4189	6.15256
OCS+1645	40.07	251.685		56.778	0.856	0.5444	6.59048
OCS+1575	39.37	251.689			0.8303	1.0074	5.70581
OCS+1525	38.87	251.693			0.9057	1.2692	5.81521
OCS+1480	38.42	251.695		74.0399	1.36695	1.0716	6.84144
OCS+1415	37.77	251.7		47.085	0.656	0.2429	5.61828
OCS+1360	37.22	251.703		43.5377	1.1378	1.5926	7.44183
OCS+1350	37.12	251.704			0.3604		4.55007
OCS+1345(P)	37.07	251.704			0.3682	1.2314	4.65992
OCS+1285	36.47	251.708			1.1761	1.2038	6.61553
OCS+1225	35.87	251.712			1.5065	1.0205	5.99533
OCS+1185	35.47	251.714		58.6432	1.5975	1.6151	6.88661
OCS+1125	34.87	251.718		66.5788	1.2558	0.8379	6.00267
OCS+1070	34.32	251.721		61.6299	1.5084	0.5082	6.63774
OCS+1005	33.67	251.726		59.8832	2.0307	1.1584	6.45502
OCS+940	33.02	251.73		59.84	1.8136	0.7266	6.97854
OCS+845	32.07	251.736		66.6974	1.81435	1.5679	4.61816
OCS+790	31.52	251.739			1.4085	0.5198	6.47236
OCS+725	30.87	251.743		45.004	1.2516	0.8652	5.55634
OCS+670	30.32	251.747		83.9378	2.0528	1.9714	6.63036
OCS+615	29.77	251.75			1.3183	0.8665	5.23558
OCS+565	29.27	251.754		105.092	2.5949	2.3694	6.69268
OCS+530	28.92	251.756			1.5344	1.3982	6.1398
OCS+485	28.47	251.759		72.7784	2.41485	1.4474	7.27561
OCS+440	28.02	251.761			2.329	0.4562	4.30623
OCS+430	27.92	251.762			3.0309	1.1232	7.19436
OCS+395	27.57	251.764		64.69	2.96245	2.78985	6.96275
OCS+345	27.07	251.768			1.8479	0.5824	5.6951
OCS+305	26.67	251.77		60.2528	1.8395	0.5934	5.8576
OCS+255	26.17	251.773		64.6576	2.3408	1.3309	5.04667
OCS+205	25.67	251.776			1.92805	1.3747	7.14896
OCS+130	24.92	251.781			0.6372	0.7488	6.12565
OCS+85(P)	24.47	251.784			1.9034	0.9043	8.38152
OCS+80	24.42	251.784			1.7831	2.1783	7.16779
OCS+20	23.82	251.788			2.1764	1.7447	7.18889
OCS-20	23.42	251.791			2.6165	0.5655	7.37307
OCS-65	22.97	251.794			1.9219	0.6123	7.18028
OCS-130	22.32	251.798			2.4345	0.7259	6.16382
OCS-185	21.77	251.801		66.3955	1.7212	0.6149	6.12579
OCS-240	21.22	251.805			2.04295	0.6209	6.05291
OCS-270	20.92	251.807		60.3824	1.7146	0.8833	6.18179
OCS-325	20.37	251.81		49.5647	1.4377	0.7867	5.7357
OCS-375(P)	19.87	251.813			0.5341		3.31105
OCS-390	19.72	251.814			0.9387	0.34	5.06685
OCS-435	19.27	251.817		35.6162	0.9917	0.8716	5.33227
OCS-490	18.72	251.821			0.4936	0.9757	6.54148
OCS-540	18.22	251.824			0.444	0.6527	5.46616
OCS-580	17.82	251.826		36.739	1.4882	0.4248	6.82025
OCS-640	17.22	251.83			0.45395	0.80135	6.04312
OCS-690	16.72	251.833			0.6294	1.372	6.16761
OCS-760	16.02	251.838		49.4783	1.4985	0.6246	6.52624
OCS-835	15.27	251.842			1.3932	0.8607	6.39167
OCS-885	14.77	251.846		55.4054	1.6323	1.2498	6.5945
OCS-900	14.62	251.847			1.3671	0.5932	6.95298
OCS-945	14.17	251.849		48.5283	2.0055	0.4992	6.10083
OCS-1010	13.52	251.854			1.2769	1.1997	6.72689
OCS-1055	13.07	251.856			1.3963	1.1957	6.29089
OCS-1085	12.77	251.858		51.4948	1.6804	1.24613	5.78502
OCS-1125	12.37	251.861		31.1142	1.1671	1.2657	3.7832
OCS-1135	12.27	251.862			0.5352		5.78484
OCS-1175	11.87	251.864		57.8561	2.0212	1.37735	5.72611
OCS-1205	11.57	251.866			1.5908	1.3216	5.50387
OCS-1235	11.27	251.868		56.8737	1.697	1.0257	4.67872
OCS-1275	10.87	251.87			1.5939	0.8662	5.23608
OCS-1330	10.32	251.874		46.8009	1.4542	0.5472	5.26264
OCS-1355	10.07	251.876			1.6154	0.8399	6.79038
OCS-1395	9.67	251.878		38.9954	1.6433	1.1342	6.53649
OCS-1435	9.27	251.881			1.5145	1.364	6.80309
OCS-1495	8.67	251.884			1.3183	0.5711	7.12334
OCS-1550	8.12	251.888			0.6289	1.291	6.28446
OCS-1585	7.77	251.89			1.1352	1.436	7.04394
OCS-1595	7.67	251.891			1.4165	0.8424	4.77186
OCS-1655	7.07	251.895		64.1934	1.34	0.5476	6.50424
OCS-1680	6.82	251.896			0.9558	0.8819	6.90593
OCS-1715	6.47	251.898		83.3888	1.1875	1.6114	6.39218
OCS-1765	5.97	251.902		45.9049	1.2399	0.655	4.4315
OCS-1795	5.67	251.903			0.9695	1.743	6.20567
OCS-1850	5.12	251.907			0.995	1.9787	7.04918
OCS-1890	4.72	251.909		53.0626	1.1292	1.4645	5.39467
OCS-1940(P)	4.57	251.91			0.4353		5.08854
OCS-1955	4.46422	251.911		76.2526	0.5747	1.2854	4.50031
OCS-2005(P)	3.95	251.914			0.3513		6.05803
OCS-2015	3.8501	251.915		69.6562	0.4793	1.2932	6.95682
OCS-2100	2.98011	251.921		70.9949	0.4672	1.736	7.20734
OCS-2160	2.36599	251.924		82.8166	0.9857	3.2394	5.03813
OCS-2265	1.29129	251.931		98.9891	0.4516	2.4694	7.03128
OCS-2305	0.881882	251.934		142.649	0.4984	2.6195	6.4625
OCS-2365	0.267768	251.938		85.9377	0.3664	1.8484	6.36395
OCS-2390	0.0118864	251.939		107.669	0.319	2.9586	7.31501
Chang+28	-0.240758	251.941		72.1956	0.2711	1.42447	4.06407
Chang+12	-0.375501			42.6821	0.1072	4.12143	5.28662
Chang+2	-0.459716			19.5213	0.09235	1.10076	5.35104
Chang+0	-0.476559			25.6975	0.0979	0.64616	5.71346
Wujia-top	-0.493402			48.2738	0.0807	2.7455	2.59377
Wujia-middle	-0.535509			108.238	1.3188	0.97074	0.966458
Wujia-base	-0.577617			69.306	0.4218	0.3049	0.384709
EMPTY				0.02
EMPTY BOAT				0.01
MESS-3-1				79.4518
MESS-3-2				81.0047
MESS-3-3				78.9624
MESS-3-4				80.5812
OCS-185-REP				66.642
OCS+255REP				64.63

## Sheet: Gujo-Hachiman
Gujo-Hachiman, central Japan
Sample	Depth	Age		Hg	TOC	TS	Al		d199	2sd	d200	2sd	d201	2sd	d202	2sd	D199	2sd	D200	2sd	D201	2sd
	m	Ma		ppb	%	%	%		‰		‰		‰		‰		‰		‰		‰
ITJ-1	0.63	251.89		19.3	1.84882	1.52387	5.44757		0.024298	0.0681464	-0.0904702	0.0624174	-0.0838336	0.0583591	-0.167682	0.0645602	0.0665539	0.0725954	-0.0062266	0.0557973	0.0422635	0.0604014
ITJ-2	0.59	251.894		48.1874	1.07947	2.10149	6.63769		0.00592634	0.0681464	-0.112166	0.0624174	-0.0975518	0.0583591	-0.268325	0.0645602	0.0735444	0.0725954	0.022641	0.0557973	0.104229	0.0604014
ITJ-3	0.49	251.902		38.6349	1.05497	1.2191	5.75226		-0.107859	0.0681464	-0.326083	0.0624174	-0.431362	0.0583591	-0.684407	0.0645602	0.0646113	0.0725954	0.017763	0.0557973	0.0833122	0.0604014
ITJ-4	0.46	251.905		42.1461	1.29818	1.3268	6.59184		-0.26462	0.0681464	-0.630151	0.0624174	-0.962391	0.0583591	-1.4915	0.0645602	0.111237	0.0725954	0.119177	0.0557973	0.159215	0.0604014
ITJ-5	0.41	251.909		72.912	1.87362	1.43514	5.71		-0.0032596	0.0681464	-0.166218	0.0624174	-0.289289	0.0583591	-0.502797	0.0645602	0.123445	0.0725954	0.0863877	0.0557973	0.0888147	0.0604014
ITJ-6	0.37	251.913		62.9246	0.567572	3.21826	5.57526		-0.0204452	0.0681464	-0.15166	0.0624174	-0.194731	0.0583591	-0.479543	0.0645602	0.1004	0.0725954	0.0892626	0.0557973	0.165885	0.0604014
ITJ-7	0.33	251.916		29.5191	2.03894	0.785965	4.65572		0.0619188	0.0681464	-0.14163	0.0624174	-0.0670418	0.0583591	-0.361333	0.0645602	0.152975	0.0725954	0.0399034	0.0557973	0.20468	0.0604014
ITJ-8	0.29	251.92		134.228	0.775221	1.3287	5.6923		-0.0802994	0.0681464	-0.115209	0.0624174	-0.224455	0.0583591	-0.285293	0.0645602	-0.00840543	0.0725954	0.0281221	0.0557973	-0.00991428	0.0604014
ITJ-9	0.24	251.924		7.82531	0.740762	2.29635	3.87702		0.793669	0.0681464	1.52269	0.0624174	2.29244	0.0583591		0.0645602	-0.00978862	0.0725954	-0.0791212	0.0557973	-0.105177	0.0604014
ITJ-10	0.19	251.929		35.7078	1.43183	1.12678	4.79945		-0.196747	0.0681464	-0.490559	0.0624174	-0.611363	0.0583591	-0.917576	0.0645602	0.0344817	0.0725954	-0.0295689	0.0557973	0.0786539	0.0604014
ITJ-11	0.13	251.934		23.2202	1.52624	0.916011	4.60642		-0.103398	0.0681464	-0.295422	0.0624174	-0.415596	0.0583591	-0.715129	0.0645602	0.0768144	0.0725954	0.0638584	0.0557973	0.122181	0.0604014
ITJ-12	0.1	251.937		22.6062	1.32497	1.3581	4.49941		-0.0382188	0.0681464	-0.182633	0.0624174	-0.185514	0.0583591	-0.384654	0.0645602	0.058714	0.0725954	0.0106176	0.0557973	0.103746	0.0604014
ITJ-13	0.05	251.941		44.0682	0.609401	1.48109	3.89859		-0.0678457	0.0681464	-0.233822	0.0624174	-0.312745	0.0583591	-0.610146	0.0645602	0.0859112	0.0725954	0.0727159	0.0557973	0.146086	0.0604014
ITJ-14	-0.05	252.003			0.206951	0.162294	1.33248
ITJ-15	-0.07	252.016			0.132258	0.201919	1.92386
ITJ-16	-0.1	252.034			0.20964	0.108969	2.41028
ITJ-17	-0.14	252.059		2.58885	0.232745	0.074086	1.47287		-0.130687	0.0681464	-0.339415	0.0624174	-0.427449	0.0583591	-0.690246	0.0645602	0.0432546	0.0725954	0.00736466	0.0557973	0.0916162	0.0604014
ITJ-18	-0.17	252.078			0.213923	0.59195	2.3691
ITJ-19	-0.22	252.109			0.211931	0.376437	1.54918
ITJ-20	-0.34	252.184			0.284433	0.0309833	0.930823
ITJ-21	-0.42	252.234			0.178667	0.0728214	1.22812
ITJ-22	-0.47	252.265			0.144109	0.0354095	1.70567
ITJ-23	-0.49	252.277		3.36032	0.139926	0.0178101	1.65684		-0.270487	0.0681464	-0.833948	0.0624174	-1.12219	0.0583591	-1.80126	0.0645602	0.183431	0.0725954	0.0710068	0.0557973	0.232361	0.0604014
ITJ-24	-0.53	252.302			0.218205	0.0279272	0.955286
ITJ-25	-0.56	252.321			0.264515	0.347456	0.350415
ITJ-26	-0.62	252.358		2.95952	0.186734	0.0375172	1.84879		-0.131561	0.0681464	-0.642144	0.0624174	-0.827226	0.0583591	-1.38415	0.0645602	0.217245	0.0725954	0.0532545	0.0557973	0.213656	0.0604014
ITJ-27	-0.72	252.421			0.19988	0.0468965	1.79459
ITJ-28	-0.84	252.495			0.311224	0.042365	0.352909
ITJ-29	-0.97	252.576			0.198486	0.0437911	0.264614
ITJ-30	-1.08	252.645		2.12832	0.211333	0.0782692	1.06977
ITJ-31	-1.16	252.695			0.184244	0.0391346	0.757293
ITJ-32	-1.41	252.851			0.239219	0.0605348	0.264614
ITJ-33	-1.56	252.944			0.361019	0.0335864	0.670646
ITJ-34	-1.66	253.006			0.237625	0.0220937	0.802608
ITJ-35	-1.76	253.069		1.35851	0.278657	0.0340818	0.947583
ITJ-36	-1.86	253.131			0.239219	0.0275428	2.06074
ITJ-37	-1.94	253.181			0.385519	0.0260567	0.845038
ITJ-38	-2.03	253.237			0.244796	0.0405217	0.572114
ITJ-39	-2.12	253.293		1.80504	0.316203	0.0324966	1.23546
ITJ-40	-2.2	253.343			0.297878	0.0255613	0.408371
ITJ-41	-2.27	253.386		5.49964	0.51459	0.0137714	1.50392		-0.199119	0.0681464	-0.869497	0.0624174	-1.22426	0.0583591	-2.19131	0.0645602	0.35309	0.0725954	0.231416	0.0557973	0.423599	0.0604014
ITJ-42	-2.39	253.461			0.21223	0.0194187	1.41797
ITJ-43	-2.47	253.511			0.197689	0.013742	1.18346
ITJ-44	-2.55	253.561			0.28294	0.0336983	1.34441
ITJ-45	-2.69	253.648			0.186635	0.0334457	0.781524
ITJ-46	-2.81	253.723		3.554	0.181854	0.03193	0.35686
ITJ-47	-2.93	253.797			0.218902	0.0241496	1.17093
ITJ-48	-3.01	253.847		7.70748	0.161139	0.0329405	0.758751
ITJ-49	-3.11	253.91		6.44984	0.154068	0.0415293	1.34265		-0.256562	0.0681464	-0.741787	0.0624174	-1.13019	0.0583591	-1.7872	0.0645602	0.193813	0.0725954	0.156105	0.0557973	0.21379	0.0604014
ITJ-50	-3.15	253.934			0.156857	0.0283935	2.26069
ITJ-51	-3.17	253.947			0.116323	0.0349614	0.264614
ITJ-53	-3.28	254.015			0.1464	0.0270799	0.23723
ITJ-54	-3.32	254.04			0.170401	0.0288987	1.75716
ITJ-55	-3.37	254.071		0.988884	0.144806	0.0304144	1.49528
ITJ-56	-3.43	254.109			0.147196	0.015864	0.833897
ITJ-57	-3.48	254.14			0.153371	0.0218256	0.913068
ITJ-58	-3.54	254.175			0.147794	0.00998319	1.31751
ITJ-59	-3.64	254.233			0.123593	0.0238465	1.80479
ITJ-60	-3.68	254.256		2.96353	0.131959	0.0235434	1.53766		-0.167684	0.0681464	-0.543543	0.0624174	-0.740126	0.0583591	-1.3207	0.0645602	0.165132	0.0725954	0.119976	0.0557973	0.253039	0.0604014
ITJ-61	-3.72	254.279			0.164924	0.0252611	1.62821
ITJ-62	-3.77	254.308			0.16831	0.0197037	2.58786
ITJ-63	-3.82	254.337			0.204461	0.0246548	0.344624
ITJ-64	-3.86	254.36			0.20486	0.0413272	0.708765
ITJ-65	-3.92	254.395		1.73332	0.146599	0.0148535	0.932911
ITJ-66	-3.97	254.424			0.153371	0.027181	1.526
ITJ-67	-4.02	254.453			0.174086	0.0203099	1.10869
ITJ-68	-4.1	254.499			0.136839	0.0258674	0.783304
ITJ-69	-4.22	254.569		5.20336	0.135843	0.0266757	0.902089		0.00325955	0.0681464	-0.432395	0.0624174	-0.535413	0.0583591	-0.96059	0.0645602	0.245328	0.0725954	0.0502049	0.0557973	0.18695	0.0604014
ITJ-70	-4.27	254.598			0.14391	0.0203099	1.54914
ITJ-71	-4.36	254.65			0.149587	0.0237454	1.20632
ITJ-72	-4.4	254.673			0.175281	0.0251601	1.2371
ITJ-73	-4.45	254.702			0.106663	0.0147525	1.96085
ITJ-74	-4.49	254.726			0.126182	0.0786065	0.797093
ITJ-75	-4.54	254.754		3.69094	0.178866	0.0207562	0.335617		-0.0453374	0.0681464	-0.406794	0.0624174	-0.516359	0.0583591	-1.0403	0.0645602	0.216818	0.0725954	0.115853	0.0557973	0.265947	0.0604014
ITJ-76	-4.64	254.812			0.123095	0.0349362	0.643856
ITJ-77	-4.73	254.865			0.143213	0.0247636	0.845793
ITJ-78	-4.85	254.934			0.173787	0.020859	1.71864
ITJ-79	-4.93	254.981			0.148491	0.0273324	1.12082
ITJ-80	-4.97	255.004		3.32066	0.18524	0.0264077	0.297522		-0.108158	0.0681464	-0.327822	0.0624174	-0.485111	0.0583591	-0.63634	0.0645602	0.0521998	0.0725954	-0.00812486	0.0557973	-0.00658338	0.0604014
ITJ-81	-5.03	255.039			0.1951	0.0214755	2.87039
ITJ-82	-5.1	255.079			0.173389	0.0101623	1.17998
ITJ-83	-5.16	255.114			0.183746	0.036683	0.862305
ITJ-85	-5.3	255.195		3.01268	0.165621	0.0453143	0.589051		-0.149316	0.0681464	-0.456351	0.0624174	-0.661657	0.0583591	-1.24238	0.0645602	0.163765	0.0725954	0.167824	0.0557973	0.272616	0.0604014
ITJ-86	-5.44	255.276			0.148292	0.0234278	0.32914
ITJ-87	-5.54	255.334			0.209541	0.0273324	0.810378
ITJ-88	-5.66	255.404			0.18763	0.111179	0.952937
ITJ-89	-5.79	255.479			0.156558	0.0198314	0.912994
ITJ-90	-5.92	255.554		2.17668	0.193805	0.0151048	0.406524
ITJ-91	-6	255.601			0.165322	0.0513768	0.337093
ITJ-92	-6.11	255.665			0.181655	0.0730578	0.227568
ITJ-93	-6.2	255.717			0.124689	0.0349362	0.26603
ITJ-94	-6.29	255.769			0.209541	0.0397656	0.673658
ITJ-95	-6.36	255.81		2.55964	0.183348	0.0268187	1.63463
ITJ-96	-6.43	255.85			0.146698	0.0344224	1.1599
ITJ-97	-6.52	255.902			0.143511	0.0237361	0.701296
ITJ-98	-6.64	255.972			0.184643	0.0231195	1.2736
ITJ-99	-6.78	256.053			0.16592	0.0221948	0.856258
ITJ-100	-6.86	256.099			0.208843	0.0275379	0.578765
ITJ-101	-6.93	256.14		7.07017	0.231252	0.0347307	0.264236		-0.339882	0.0681464	-0.836044	0.0624174	-1.29563	0.0583591	-1.84108	0.0645602	0.124071	0.0725954	0.0889161	0.0557973	0.0888648	0.0604014

## Sheet: Ubara
Ubara, central Japan
sample	Depth	Age		Hg	TOC
	cm	Ma		ppb	%
+100.5	105	251.83		43.862	1.05115
+91	91	251.845			0.970501
+82	82	251.854			0.451744
+77	77	251.859		39.403	0.897525
+72	72	251.865		31.521	0.77481
+63	63	251.874			0.927272
+58	58	251.879		39.245	0.701844
+45	45	251.893			0.595026
+27	27	251.912			0.866183
+24	24	251.915			0.824669
+14	14	251.925		32.073	0.771318
+8	8	251.932		32.863	0.659833
BOUNDARY 0 CM	0	251.94		6.771	0.0307272
0 to -3	-1.5	251.941		31.204	0.676869
-2 to -4(ub-2 to -15)	-2.5	251.941
-3 TO -6	-3.5	251.942		9.222	0.115426
-4 to -6(ub-2 to -15)	-5	251.942
-6 to -8(ub-2 to -15)	-7	251.943		4.824	0.027824
-8 to -10(ub-2 to -15)	-9	251.944
-7--10	-10	251.945		4.055	0.0357981
-10 to -12(ub-2 to -15)	-11	251.945		4.341	0.0261809
-12 TO -15	-13	251.946		5.107	0.0230969
-14--16	-15	251.947		38.894	0.72259
-16TO -18	-16	251.947			0.0371344
ub-17	-17	251.948		31.418	0.65597
ub-18	-18	251.948			0.668882
ub-20-18	-18.5	251.949		35.235	0.522038
17-18(ub-23-14)	-19	251.949			0.609798
ub-20-17	-19.5	251.949		38.323	0.521195
19-21(ub-23-14)	-20	251.949			0.5632
-21	-21	251.95			0.0254193
ub-22-20	-21.5	251.95		10.647	0.177628
22-23(UB-23-14)	-22	251.95			0.137522
bu-23-18	-23	251.951		37.008	0.601856
ub-27-24	-25	251.952			0.561435
ub-20-28	-27	251.952		33.488	0.555256
ub-30-25	-28	251.953		37.297	0.779681
-26 TO -29	-29	251.953			0.0218112
UB-29-30	-30	251.954			0.109692
ub-31-29	-31	251.954		29.159	0.655117
-30TO -33	-32	251.955			0.0254917
UB-33-31	-33	251.955		41.154	0.847615
UB-38--32 (chert black shale boundary)	-34	251.956			0.0421952
UB-38-30	-36	251.957			0.0419794
-36 TO -41	-38	251.958		1.536	0.205154
-38 TO -41	-40	251.958		1.05	0.0412858
-53 TO -56	-54	251.965			0.0461329
-55--57	-56	251.966			0.0222535
-64	-64	251.97		1.151	0.287152
-75	-75	251.975		1.752	0.118605
-100--102	-101	251.987			0.0977972
-130	-130	252		0.772	0.0567466
EMPTY				0
EMPTY BOAT				0.03
MESS-3-1				81.1508
MESS-3-2				79.758
MESS-3-3				79.6493
MESS-3-4				79.4419
+72-REP				31.509
-64-REP				1.139

[truncated: 1 more sheets: Akkamori]
